# Supplementary material for: Fluorene Thiophene α-Cyanostilbene Hexacatenar-Generating LCs with Hexagonal Columnar Phases and Gels with Helical Morphologies as Well as a Light-Emitting LC Display
Source: Int J Mol Sci. 2023 May 26;24(11):9337. doi: 10.3390/ijms24119337 (PMC10253829; doi:10.3390/ijms24119337)
Supplement: Supplementary file 1 [file ijms-24-09337-s001.zip]

Archive with 1 entries (1 files):
- ijms-2401083-supplementary.pdf
